# Supplementary material for: Multi-locus genome-wide association mapping for spike-related traits in bread wheat (Triticum aestivum L.)
Source: BMC Genomics. 2021 Aug 5;22:597. doi: 10.1186/s12864-021-07834-5 (PMC8340506; doi:10.1186/s12864-021-07834-5)
Supplement: Supplementary file 2 — Additional file 2: Table S1. Descriptive statistics details for all the studied traits. Table S2. Phenotypic data of environment 1 (E1: 2017–18), environment 2 (E2: 2018–19) and mean of E1 and E2. Table S3. List of candidate genes identified using MTAs detected in E1, E2 and combined (E1 and E2). [file 12864_2021_7834_MOESM2_ESM.xlsx]

## Sheet: Sheet 1
Additional file 2; Table S1. Descriptive statistics details for all the studied traits
	E1								E2								E1+E2
	NSPP	SL	NSPS	GWPS	LTH	SLT	SLN	SLU	NSPP	SL	NSPS	GWPS	LTH	SLT	SLN	SLU	NSPP	SL	NSPS	GWPS	LTH	SLT	SLN	SLU
Min	4	4.16	10.1	4.545	49.5	9.15	1.23265	0.171486	3	4.02	10	4.38	15	5.14	0.900398	0.105134	3.8	4.14	10.45	4.54	45	8.63	1.22	0.175
Max	10	9.81	22	15.68	108.5	43.97	6.55101	0.828045	10.6	10.7	22.8	18.28	124	81.8	9.51163	1.11062	9.6	9.925	21.25	16.9775	114.25	48.76	6.09	0.845
Average	7.55815	7.58877	16.1731	9.87198	81.1752	19.1076	2.56839	0.490837	7.04053	7.27295	15.7295	9.99471	86.3485	14.1937	1.99069	0.580554	7.29758	7.42963	15.948	9.93368	83.8092	16.595	2.2717	0.535407
Stdev	0.728419	0.972	2.18964	2.38963	9.47916	7.68656	1.04898	0.133065	1.74334	1.46673	3.22047	2.95613	14.3853	6.80368	0.952558	0.181031	1.02413	1.01137	2.46568	2.44644	11.346	5.69135	0.782401	0.12387
Cov	0.096375	0.128084	0.135388	0.242062	0.116774	0.402278	0.40842	0.271098	0.247615	0.20167	0.20474	0.295769	0.166596	0.479343	0.478507	0.311824	0.140339	0.136127	0.154607	0.246278	0.135379	0.342956	0.344413	0.231356

## Sheet: Sheet 2
Additional file 2; Table S2. Phenotypic data of environment 1 (E1: 2017-18), environment 2 (E2: 2018-19) and mean of E1 and E2
Genotype	Environment 1 (E1: 2017-18)								Environment 2 (E2: 2018-19)								Mean of E1 and E2
	NSPP	SL	NSPS	GWPS	LTH	SLT	SLN	SLU	NSPP	SL	NSPS	GWPS	LTH	SLT	SLN	SLU	NSPP	SL	NSPS	GWPS	LTH	SLT	SLN	SLU
Genotype 1	9.1	8.31	17.6	15.68	78.5	15.91	1.91	0.52	7	8.03	14.5	16.78	81.5	8.53	1.08	1.04	8.05	8.17	16.05	16.23	80	12.22	1.495	0.78
Genotype 2	4	8.39	16.3	9.7	96.5	24.69	2.94	0.34	4.7	5.73	17.8	11.41	103	19.63	3.51	0.38	4.35	7.06	17.05	10.555	99.75	22.16	3.225	0.36
Genotype 3	5.1	4.61	18.8	9.69	87	14.71	3.19	0.31	3.5	4.2	14.8	7.73	92	8.6	2.05	0.49	4.3	4.405	16.8	8.71	89.5	11.655	2.62	0.4
Genotype 4	8.9	8.04	16.9	6.28	85.5	22.84	2.84	0.35	7.8	6.29	17.1	5.99	87.5	22.09	3.56	0.31	8.35	7.165	17	6.135	86.5	22.465	3.2	0.33
Genotype 5	6.1	4.16	17	8.98	93	4.66	1.12	0.89	6.8	4.02	11.8	7.47	89	9.22	2.28	0.47	6.45	4.09	14.4	8.225	91	6.94	1.7	0.68
Genotype 6	8.2	7.33	16.2	6	91.5	15.73	2.15	0.47	10.1	8.22	20.2	4.91	91.5	17.32	2.11	0.48	9.15	7.775	18.2	5.455	91.5	16.525	2.13	0.475
Genotype 7	6.7	6.57	16	11.51	83.5	9.87	1.5	0.67	5.5	5.29	13.65	11.84	80	14.99	2.81	0.47	6.1	5.93	14.825	11.675	81.75	12.43	2.155	0.57
Genotype 8	8.1	6.99	17.3	5.96	80	13.69	1.96	0.51	6.3	6.59	17.9	5.08	75	13.44	1.99	0.55	7.2	6.79	17.6	5.52	77.5	13.565	1.975	0.53
Genotype 9	7.1	7.32	19.5	5.11	76.5	12.12	1.66	0.6	10	5.4	17	9.25	82	6.4	1.18	0.87	8.55	6.36	18.25	7.18	79.25	9.26	1.42	0.735
Genotype 10	8.8	8.5	19.1	13.08	72.5	17.7	2.08	0.48	8.3	8.59	20.85	11.93	78	10.89	1.27	0.79	8.55	8.545	19.975	12.505	75.25	14.295	1.675	0.635
Genotype 11	7	6.67	18	10.46	72.5	21.57	3.23	0.31	6.2	6.11	17	9.29	75	18.61	3.01	0.33	6.6	6.39	17.5	9.875	73.75	20.09	3.12	0.32
Genotype 12	7	7.82	14.7	10.33	90.5	37.72	4.82	0.21	7.5	9.09	14.8	6.13	96	37.99	4.17	0.26	7.25	8.455	14.75	8.23	93.25	37.855	4.495	0.235
Genotype 13	8	6.24	10.9	8.95	69	19.34	3.1	0.32	9.3	4.86	11	13.74	72.25	11.01	2.25	0.45	8.65	5.55	10.95	11.345	70.625	15.175	2.675	0.385
Genotype 14	6.7	6.06	13.2	11.68	67	13.96	2.3	0.43	5.5	7.55	12.2	9.65	66	19.95	2.71	0.42	6.1	6.805	12.7	10.665	66.5	16.955	2.505	0.425
Genotype 15	8.9	6.66	14.4	8.22	86.5	17.26	2.59	0.39	5.4	7.94	11.5	7.98	89.5	19.94	2.47	0.43	7.15	7.3	12.95	8.1	88	18.6	2.53	0.41
Genotype 16	8.8	5.19	16.2	7.24	95.5	5.79	1.12	0.9	8.7	5.01	17.3	6.44	87.5	9.81	1.96	0.53	8.75	5.1	16.75	6.84	91.5	7.8	1.54	0.715
Genotype 17	7.8	7.12	16.2	7.41	70	16.12	2.26	0.44	6.9	8.9	11.2	7.79	73	11.15	1.26	0.8	7.35	8.01	13.7	7.6	71.5	13.635	1.76	0.62
Genotype 18	7	6.33	12.9	10.67	75.5	10.63	1.68	0.6	6.5	7.4	17.5	13.32	77	12.5	1.62	0.68	6.75	6.865	15.2	11.995	76.25	11.565	1.65	0.64
Genotype 19	7.7	7.48	16.7	10.6	95.5	13.48	1.8	0.55	6.9	5.3	11.9	7.04	98.5	12.1	2.27	0.49	7.3	6.39	14.3	8.82	97	12.79	2.035	0.52
Genotype 20	8.5	4.97	16.4	6.16	86.5	20.17	4.06	0.25	8.9	7.02	17.7	7.69	91	14.97	2.06	0.57	8.7	5.995	17.05	6.925	88.75	17.57	3.06	0.41
Genotype 21	8.7	9.21	16.7	5.72	75.5	34.91	3.79	0.26	7.8	5.61	19.1	10.91	77	36.11	6.26	0.18	8.25	7.41	17.9	8.315	76.25	35.51	5.025	0.22
Genotype 22	8.1	7.55	15	6.9	77.5	37.35	4.95	0.2	8.5	6.45	12.9	5.76	83	25.25	3.57	0.48	8.3	7	13.95	6.33	80.25	31.3	4.26	0.34
Genotype 23	7	7.41	16	6.92	88.5	28.51	3.85	0.26	4.5	7.17	14	9.45	90	26.47	3.91	0.32	5.75	7.29	15	8.185	89.25	27.49	3.88	0.29
Genotype 24	7.5	8.58	17.3	7.68	99.5	29.78	3.47	0.29	5.5	7.41	18.6	5.19	99.5	25.91	3.49	0.42	6.5	7.995	17.95	6.435	99.5	27.845	3.48	0.355
Genotype 25	10	6.73	16.5	5.43	89	29.43	4.37	0.23	9.7	7.3	13.1	10.83	90	29.3	4.04	0.32	9.85	7.015	14.8	8.13	89.5	29.365	4.205	0.275
Genotype 26	7.2	7.33	16.1	9.49	79	20.43	2.79	0.36	6.8	6.38	18.25	8.25	80.5	23.28	3.73	0.29	7	6.855	17.175	8.87	79.75	21.855	3.26	0.325
Genotype 27	7.2	8.04	19.6	5.99	87	22.44	2.79	0.36	7.5	8.86	19.3	10.15	88	22.36	2.56	0.42	7.35	8.45	19.45	8.07	87.5	22.4	2.675	0.39
Genotype 28	7.6	7.91	17.4	7.55	97.5	36.21	4.58	0.22	7.2	9.04	13.25	7.51	98	36.64	4.15	0.27	7.4	8.475	15.325	7.53	97.75	36.425	4.365	0.245
Genotype 29	7	7.19	14.7	6.98	94	20.99	2.92	0.34	7.5	5.08	13.1	8.74	96	19.08	3.78	0.27	7.25	6.135	13.9	7.86	95	20.035	3.35	0.305
Genotype 30	8.1	7.5	14.6	7.79	87.5	18.5	2.47	0.41	9.8	8.64	14	9.73	89.5	19.04	2.18	0.48	8.95	8.07	14.3	8.76	88.5	18.77	2.325	0.445
Genotype 31	8	7.24	14.9	10.6	106	8.84	1.22	0.82	6.5	6.21	17	12.06	102.6	9.21	1.53	0.68	7.25	6.725	15.95	11.33	104.3	9.025	1.375	0.75
Genotype 32	7.5	7.37	15.2	11.77	72	11.97	1.62	0.62	7	5.6	20.3	13.24	68.6	11	2.02	0.55	7.25	6.485	17.75	12.505	70.3	11.485	1.82	0.585
Genotype 33	7.1	7.86	21.4	8.79	97	17.06	2.17	0.46	7.2	7.57	20.5	7.13	95	14.97	1.92	0.54	7.15	7.715	20.95	7.96	96	16.015	2.045	0.5
Genotype 34	7.9	7.73	18.6	6.53	73	36.53	4.73	0.21	9	5.33	15	8.34	72.5	35.43	6.69	0.17	8.45	6.53	16.8	7.435	72.75	35.98	5.71	0.19
Genotype 35	7	6.97	18.1	9.4	86.5	24.97	3.58	0.28	8	5.59	17.75	10.31	93	19.59	3.69	0.37	7.5	6.28	17.925	9.855	89.75	22.28	3.635	0.325
Genotype 36	7.6	7.55	18.2	9.04	80	16.25	2.15	0.46	7.8	7.59	21.15	6.02	87	12.19	1.58	0.64	7.7	7.57	19.675	7.53	83.5	14.22	1.865	0.55
Genotype 37	7.9	7.44	18.4	6.84	104.5	31.84	4.28	0.23	7.8	5.87	14	8.86	108.5	28.17	4.88	0.27	7.85	6.655	16.2	7.85	106.5	30.005	4.58	0.25
Genotype 38	7	5.86	17.8	8.11	99	19.26	3.29	0.3	8	8.19	19.5	10.32	103.75	15.94	1.94	0.58	7.5	7.025	18.65	9.215	101.375	17.6	2.615	0.44
Genotype 39	8.1	6.47	11.6	6.18	81	43.97	6.8	0.15	6	4.69	16.3	8.11	85.25	40.14	8.49	0.13	7.05	5.58	13.95	7.145	83.125	42.055	7.645	0.14
Genotype 40	7.5	7.32	17.7	10.01	93	16.02	2.19	0.46	10.1	8.9	18.1	11.92	94	17.8	1.98	0.57	8.8	8.11	17.9	10.965	93.5	16.91	2.085	0.515
Genotype 41	7.5	8.2	17.9	6.64	108.5	16.4	2	0.5	5.5	6.5	21	5.86	106	21.6	3.31	0.31	6.5	7.35	19.45	6.25	107.25	19	2.655	0.405
Genotype 42	8.3	6.98	17.5	9.29	97	18.88	2.7	0.37	6.2	4.57	15	11.94	100	17.77	3.92	0.3	7.25	5.775	16.25	10.615	98.5	18.325	3.31	0.335
Genotype 43	7.4	5.11	13	5.26	102	26.81	5.25	0.19	8.5	5.22	16.5	5.66	103	19.62	4.05	0.42	7.95	5.165	14.75	5.46	102.5	23.215	4.65	0.305
Genotype 44	7.3	6.98	17.3	11.25	95	15.08	2.16	0.46	6.4	9.85	12.1	8.92	96	17.55	1.79	0.56	6.85	8.415	14.7	10.085	95.5	16.315	1.975	0.51
Genotype 45	7	7.16	17.5	9.57	87	28.66	4	0.25	6.8	9.59	18	10.77	94	29.59	3.19	0.65	6.9	8.375	17.75	10.17	90.5	29.125	3.595	0.45
Genotype 46	8.6	8.04	16.7	9.73	76.5	30.84	3.84	0.26	6.3	8.06	17.5	9.48	83	30.36	3.75	0.55	7.45	8.05	17.1	9.605	79.75	30.6	3.795	0.405
Genotype 47	8.2	9.41	20.9	6.14	104.5	21.71	2.31	0.43	9.3	9.16	18	5.74	102.5	21.51	2.41	0.51	8.75	9.285	19.45	5.94	103.5	21.61	2.36	0.47
Genotype 48	7.8	7.67	17.8	11.07	91.5	13.87	1.81	0.55	5.5	5.03	17.5	11.71	98.6	9.43	1.87	0.55	6.65	6.35	17.65	11.39	95.05	11.65	1.84	0.55
Genotype 49	8	7.45	15.9	10.03	91	31.35	4.21	0.24	9.3	9.11	21.3	13.91	107	14.06	1.54	0.65	8.65	8.28	18.6	11.97	99	22.705	2.875	0.445
Genotype 50	7.7	7.39	16	11.83	93	30.89	4.18	0.24	5.8	6.32	14.3	11.7	96	28.92	4.74	0.27	6.75	6.855	15.15	11.765	94.5	29.905	4.46	0.255
Genotype 51	7.5	5.85	19.5	8.23	92.3	9.95	1.7	0.59	7.5	5.61	20.5	6.25	90	13.61	2.42	0.49	7.5	5.73	20	7.24	91.15	11.78	2.06	0.54
Genotype 52	7.4	7.48	18.2	7.64	100.5	31.58	4.22	0.24	8.7	5.74	16	6.61	101.75	25.59	4.43	0.31	8.05	6.61	17.1	7.125	101.125	28.585	4.325	0.275
Genotype 53	7.5	7.32	20.9	12.3	77	12.72	1.74	0.58	6	7.98	18.5	13.34	85	11.38	1.41	0.72	6.75	7.65	19.7	12.82	81	12.05	1.575	0.65
Genotype 54	8.6	9.63	19.5	7.09	96	40.03	4.16	0.24	9.5	6.47	18.2	6.2	96.75	34.62	5.29	0.33	9.05	8.05	18.85	6.645	96.375	37.325	4.725	0.285
Genotype 55	7	7.42	18.4	11.65	83	7.72	1.04	0.96	4.6	7.82	16.8	13.41	50	47.02	5.63	0.34	5.8	7.62	17.6	12.53	66.5	27.37	3.335	0.65
Genotype 56	7.4	7.25	20.7	5.3	74.5	43.65	6.02	0.17	9	6.61	18.5	9.66	79.5	35.81	5.53	0.31	8.2	6.93	19.6	7.48	77	39.73	5.775	0.24
Genotype 57	8	7.04	17.4	12.24	72.5	11.24	1.6	0.63	5.5	6.14	21.5	9.02	78.5	9.24	1.5	0.67	6.75	6.59	19.45	10.63	75.5	10.24	1.55	0.65
Genotype 58	7	6.8	15.7	11.44	66.5	10	1.47	0.68	7.5	5.3	13.2	9.9	63	12.4	2.34	0.43	7.25	6.05	14.45	10.67	64.75	11.2	1.905	0.555
Genotype 59	5.2	7.4	17.5	9.18	90.5	16	2.16	0.46	6.5	8.37	19	7.69	90.5	22.07	2.73	0.4	5.85	7.885	18.25	8.435	90.5	19.035	2.445	0.43
Genotype 60	7.1	6.8	18.9	8.46	89.5	17.8	2.62	0.38	5	5.56	15.8	11.58	86.5	17.26	3.09	0.38	6.05	6.18	17.35	10.02	88	17.53	2.855	0.38
Genotype 61	8	8.61	18.1	10.96	89	41.41	4.81	0.21	9.5	8.31	17.5	11.5	106	25.61	3.12	0.34	8.75	8.46	17.8	11.23	97.5	33.51	3.965	0.275
Genotype 62	7.5	7.75	19.1	11.57	78	13.85	1.79	0.56	6	8.06	19	8.2	80.5	12.21	1.51	0.66	6.75	7.905	19.05	9.885	79.25	13.03	1.65	0.61
Genotype 63	9.3	8.61	18.1	5.4	66	31.31	3.64	0.27	6.8	7.09	15.7	7.08	68	31.39	4.42	0.25	8.05	7.85	16.9	6.24	67	31.35	4.03	0.26
Genotype 64	7	8.53	17.7	10.68	81.5	13.73	1.61	0.62	7.5	6	14.9	8.85	78	9.9	1.65	0.62	7.25	7.265	16.3	9.765	79.75	11.815	1.63	0.62
Genotype 65	7	7.43	11.6	6.54	102.5	22.33	3.01	0.33	8.5	6.78	11.3	7.88	105	20.38	2.94	0.38	7.75	7.105	11.45	7.21	103.75	21.355	2.975	0.355
Genotype 66	7.8	8.64	11.9	9.65	86	14.04	1.63	0.62	8.9	9.14	15.5	12.31	86	17.84	1.95	0.52	8.35	8.89	13.7	10.98	86	15.94	1.79	0.57
Genotype 67	7.4	6.95	16	11.88	95.5	28.55	4.11	0.24	6	5.54	17.2	13.4	102	24.64	4.59	0.29	6.7	6.245	16.6	12.64	98.75	26.595	4.35	0.265
Genotype 68	7.4	6.5	13.9	10.17	64	26.2	4.03	0.25	6.6	7.67	11.3	8.66	71.25	22.32	2.91	0.43	7	7.085	12.6	9.415	67.625	24.26	3.47	0.34
Genotype 69	8	7.8	17.1	11.64	76	19.7	2.53	0.4	7.5	7.53	21.2	10.91	76.5	15.78	2.04	0.53	7.75	7.665	19.15	11.275	76.25	17.74	2.285	0.465
Genotype 70	7.7	8.15	16	10.38	66.2	14.15	1.74	0.58	8	7.26	11.8	8.69	78	10.46	1.44	0.7	7.85	7.705	13.9	9.535	72.1	12.305	1.59	0.64
Genotype 71	7.5	7.14	16	12.58	95	23.24	3.25	0.31	6	8.83	16.5	13.55	95	22.03	2.52	0.46	6.75	7.985	16.25	13.065	95	22.635	2.885	0.385
Genotype 72	7.4	7.98	17	11.89	87.5	13.68	1.71	0.58	6	7.4	18.2	9.52	87.5	11.2	1.52	0.68	6.7	7.69	17.6	10.705	87.5	12.44	1.615	0.63
Genotype 73	8.5	4.78	15.6	7.42	87	13.48	2.82	0.35	9.5	4.97	11.9	10.4	92.5	11.47	2.3	0.44	9	4.875	13.75	8.91	89.75	12.475	2.56	0.395
Genotype 74	7.5	7.41	15.2	10.67	85	16.71	2.26	0.44	4.9	5.93	13.8	8.04	83.5	15.93	2.65	0.41	6.2	6.67	14.5	9.355	84.25	16.32	2.455	0.425
Genotype 75	6.6	6.93	14.8	10.82	95.5	18.33	2.65	0.38	7.5	8.82	14.3	11.9	102.5	15.12	1.72	0.58	7.05	7.875	14.55	11.36	99	16.725	2.185	0.48
Genotype 76	7.8	8	20.9	11.09	94	28.7	3.59	0.28	8	6.04	18.4	11.9	94.25	21.89	3.67	0.37	7.9	7.02	19.65	11.495	94.125	25.295	3.63	0.325
Genotype 77	7	5.12	16.8	11.67	97.5	23.42	4.57	0.22	4.9	6.55	17.7	10.46	102.75	18.4	2.88	0.48	5.95	5.835	17.25	11.065	100.125	20.91	3.725	0.35
Genotype 78	7.5	7.19	11.7	11.88	75.5	12.09	1.68	0.59	7	8.57	11.7	9.22	79.25	11.32	1.31	0.77	7.25	7.88	11.7	10.55	77.375	11.705	1.495	0.68
Genotype 79	8.5	8.09	16.1	10.95	93	20.19	2.5	0.4	6.5	8.15	20.3	10.04	96	15.75	1.89	0.58	7.5	8.12	18.2	10.495	94.5	17.97	2.195	0.49
Genotype 80	7	7.49	17.9	9.87	73.5	15.99	2.13	0.47	8.5	5.94	15.4	11.9	79.5	10.14	1.78	0.63	7.75	6.715	16.65	10.885	76.5	13.065	1.955	0.55
Genotype 81	7.9	6.69	15.3	5.17	75	30.29	4.53	0.22	7.8	6.28	17.1	7.15	77.5	31.23	4.98	0.21	7.85	6.485	16.2	6.16	76.25	30.76	4.755	0.215
Genotype 82	7.5	9.81	17.4	13.44	78.5	20.01	2.04	0.49	4.9	9.44	14	11.96	80.25	16.89	1.83	0.62	6.2	9.625	15.7	12.7	79.375	18.45	1.935	0.555
Genotype 83	7.3	9.36	14.9	15.2	75	28.36	3.03	0.33	5.2	8.4	16.5	10.95	76.75	25.25	3.03	0.38	6.25	8.88	15.7	13.075	75.875	26.805	3.03	0.355
Genotype 84	8.1	8.02	17.5	10.09	77	29.92	3.73	0.27	8	6.56	20.2	8.75	83.75	26.41	4.05	0.32	8.05	7.29	18.85	9.42	80.375	28.165	3.89	0.295
Genotype 85	7.1	8.77	15.5	12.39	77.5	17.17	1.96	0.51	7	8.2	11	8.87	84	14.45	1.75	0.62	7.05	8.485	13.25	10.63	80.75	15.81	1.855	0.565
Genotype 86	8	7.45	16.7	11.62	82	10.55	1.42	0.71	5.5	5.65	17.7	10.27	80.5	7.05	1.26	0.81	6.75	6.55	17.2	10.945	81.25	8.8	1.34	0.76
Genotype 87	7	7.14	18.9	8.14	75	8.94	1.25	0.8	6	5.78	18.8	6.15	77.5	11.48	2	0.55	6.5	6.46	18.85	7.145	76.25	10.21	1.625	0.675
Genotype 88	8.8	8.31	14.7	4.7	82	27.81	3.35	0.3	9	8.8	13.5	4.78	84.25	28.4	3.3	0.35	8.9	8.555	14.1	4.74	83.125	28.105	3.325	0.325
Genotype 89	7.5	7.94	15.8	12.56	71	18.24	2.3	0.44	8	10.3	16	11.34	73.25	16.25	1.58	0.67	7.75	9.12	15.9	11.95	72.125	17.245	1.94	0.555
Genotype 90	7.3	7.7	11.7	8.38	82.4	11.9	1.55	0.65	7.5	5.78	11.5	6.3	84	10.58	1.84	0.56	7.4	6.74	11.6	7.34	83.2	11.24	1.695	0.605
Genotype 91	7.3	9.21	15.2	13.08	79	26.81	2.91	0.34	9.2	8.73	18	9.03	77.75	25.93	2.96	0.34	8.25	8.97	16.6	11.055	78.375	26.37	2.935	0.34
Genotype 92	7.4	8.3	19.8	9.03	70.5	9.9	1.19	0.84	6	8.51	16.7	13.04	71.5	17.01	2.01	0.55	6.7	8.405	18.25	11.035	71	13.455	1.6	0.695
Genotype 93	7.2	7.92	17.2	12.7	82.5	11.92	1.51	0.66	9.9	4.95	19.7	9.62	83	6.54	1.32	0.76	8.55	6.435	18.45	11.16	82.75	9.23	1.415	0.71
Genotype 94	7	8.25	16.9	11.14	81.2	13.45	1.63	0.61	5	8.42	11.4	12.46	81.5	11.52	1.37	0.73	6	8.335	14.15	11.8	81.35	12.485	1.5	0.67
Genotype 95	7	7.52	14.6	11.67	80.2	14.42	1.92	0.52	6.5	5.97	14.7	13.25	78	9.97	1.68	0.6	6.75	6.745	14.65	12.46	79.1	12.195	1.8	0.56
Genotype 96	7.4	8.08	12.6	9.45	80	12.78	1.58	0.63	7.5	8.35	11	8.38	81.25	17.3	2.08	0.49	7.45	8.215	11.8	8.915	80.625	15.04	1.83	0.56
Genotype 97	7.5	7.52	15.3	9.19	92.5	14.52	1.93	0.52	8	5.65	17	11.38	99	9.15	1.62	0.62	7.75	6.585	16.15	10.285	95.75	11.835	1.775	0.57
Genotype 98	7.5	8.08	14.8	14.46	81.5	9.28	1.15	0.87	6.1	9.14	11.4	10.84	82.5	10.94	1.2	0.84	6.8	8.61	13.1	12.65	82	10.11	1.175	0.855
Genotype 99	7.5	9.14	16.8	11.92	77	18.64	2.04	0.49	8.5	7.27	14.9	9.16	77.5	14.22	1.96	0.6	8	8.205	15.85	10.54	77.25	16.43	2	0.545
Genotype 100	6.2	8.03	11.8	9.98	80.4	12.43	1.55	0.65	8.5	7.63	11.1	11.69	85.5	9.03	1.19	0.84	7.35	7.83	11.45	10.835	82.95	10.73	1.37	0.745
Genotype 101	7.5	7	11.8	10.23	86.5	12.8	1.83	0.55	6	6.21	14.4	8.88	86.5	13.66	2.2	0.46	6.75	6.605	13.1	9.555	86.5	13.23	2.015	0.505
Genotype 102	7	7.95	16.2	8.61	72.5	13.05	1.64	0.61	5.5	5.85	11.6	11.91	75	12.85	2.15	0.52	6.25	6.9	13.9	10.26	73.75	12.95	1.895	0.565
Genotype 103	8.1	7.89	16.2	8.52	85	9.49	1.2	0.83	6.5	6.62	19	8.49	86	12.22	1.83	0.56	7.3	7.255	17.6	8.505	85.5	10.855	1.515	0.695
Genotype 104	7.3	7.93	17.6	10.97	88	9.33	1.18	0.85	8.5	6.76	14	8.03	85.5	12.56	1.82	0.58	7.9	7.345	15.8	9.5	86.75	10.945	1.5	0.715
Genotype 105	6.5	7.17	12.7	11.73	85	11.07	1.54	0.65	6.2	5.45	10.5	11.98	85	9.3	1.7	0.6	6.35	6.31	11.6	11.855	85	10.185	1.62	0.625
Genotype 106	8	8.61	22	12.73	86	9.81	1.14	0.88	8	6.13	21.6	12.81	79	10.43	1.74	0.62	8	7.37	21.8	12.77	82.5	10.12	1.44	0.75
Genotype 107	7.1	7.68	16	9.51	79	10.48	1.36	0.73	6.5	7.39	12	8.47	78.5	13.19	1.8	0.56	6.8	7.535	14	8.99	78.75	11.835	1.58	0.645
Genotype 108	7	8.34	17.4	12.74	84.6	13.14	1.58	0.63	5.1	5.82	17.7	12.88	83	14.22	2.46	0.44	6.05	7.08	17.55	12.81	83.8	13.68	2.02	0.535
Genotype 109	7.4	6.61	12.7	6.24	95	33.41	5.05	0.2	8	6.11	11	5.12	100	28.16	4.28	0.36	7.7	6.36	11.85	5.68	97.5	30.785	4.665	0.28
Genotype 110	7.3	6.28	13.3	7.32	71.5	6.58	1.05	0.95	6	7.25	14.3	5.04	60	15.05	2.15	0.51	6.65	6.765	13.8	6.18	65.75	10.815	1.6	0.73
Genotype 111	7	6.53	15.2	7.5	76	9.13	1.4	0.72	7.5	5.97	11.7	10.12	76	11.87	2.03	0.55	7.25	6.25	13.45	8.81	76	10.5	1.715	0.635
Genotype 112	7	7.52	13.8	11.29	74	19.02	2.53	0.4	6	6.54	18	11.96	78.25	15.69	2.41	0.46	6.5	7.03	15.9	11.625	76.125	17.355	2.47	0.43
Genotype 113	7.5	8.14	16.5	12.1	49.5	33.84	4.16	0.24	7.8	8.82	18	15.28	69.1	11.47	1.3	0.77	7.65	8.48	17.25	13.69	59.3	22.655	2.73	0.505
Genotype 114	7.6	8.44	19.4	10.2	70.2	11.24	1.33	0.75	6.5	6.93	21.7	8.45	70	10.23	1.45	0.71	7.05	7.685	20.55	9.325	70.1	10.735	1.39	0.73
Genotype 115	7.7	7.41	17.2	11.11	75.5	10.71	1.45	0.69	7.8	7.29	15.7	12.29	72	10.19	1.4	0.72	7.75	7.35	16.45	11.7	73.75	10.45	1.425	0.705
Genotype 116	6.8	9	15.6	12.64	70	31.5	3.5	0.29	5.9	8.18	12.5	14.81	77.25	21.93	2.78	0.52	6.35	8.59	14.05	13.725	73.625	26.715	3.14	0.405
Genotype 117	7.6	8.93	16.3	13.58	73	14.43	1.62	0.62	7.7	8.38	17.5	10.91	64	23.23	2.69	0.54	7.65	8.655	16.9	12.245	68.5	18.83	2.155	0.58
Genotype 118	7.5	7.87	17.2	13.98	76.5	17.37	2.21	0.45	6.5	9.2	13.4	14.38	84.75	10.65	1.16	0.88	7	8.535	15.3	14.18	80.625	14.01	1.685	0.665
Genotype 119	7.9	7.61	17.7	10.23	76.5	9.01	1.18	0.84	9.5	6.04	21.1	10.78	77	10.54	1.69	0.65	8.7	6.825	19.4	10.505	76.75	9.775	1.435	0.745
Genotype 120	7	7.11	15.6	13.42	74.5	9.61	1.35	0.74	7.9	8.5	12.2	15.65	67.5	12.2	1.43	0.7	7.45	7.805	13.9	14.535	71	10.905	1.39	0.72
Genotype 121	7	9.06	17.3	10.89	73	29.86	3.3	0.3	6	6.2	19.7	7.44	89.5	10.3	1.57	0.75	6.5	7.63	18.5	9.165	81.25	20.08	2.435	0.525
Genotype 122	7.7	7.74	19.7	11.33	81	12.84	1.66	0.6	9.5	6.84	21.4	11.5	81	9.59	1.42	0.73	8.6	7.29	20.55	11.415	81	11.215	1.54	0.665
Genotype 123	7.5	7.72	17.7	10.71	75.2	10.82	1.4	0.71	7	6.3	15.5	7.14	81	8.5	1.35	0.75	7.25	7.01	16.6	8.925	78.1	9.66	1.375	0.73
Genotype 124	7.6	7.43	18.2	11.64	80.5	9.53	1.28	0.78	5.5	8.05	15.3	11.84	74	13.35	1.63	0.64	6.55	7.74	16.75	11.74	77.25	11.44	1.455	0.71
Genotype 125	7.8	7.04	16.1	8.97	75.5	12.44	1.77	0.57	7	5.15	20.2	11.52	73	19.05	3.7	0.27	7.4	6.095	18.15	10.245	74.25	15.745	2.735	0.42
Genotype 126	8.1	6.24	11.2	6.21	68	6.64	1.06	0.94	7.7	6.6	11.6	6.54	61	14.5	2.19	0.46	7.9	6.42	11.4	6.375	64.5	10.57	1.625	0.7
Genotype 127	7.5	7.85	17.8	9.91	73.5	13.15	1.68	0.6	6.5	7.05	21.3	11.55	70	15.85	2.28	0.47	7	7.45	19.55	10.73	71.75	14.5	1.98	0.535
Genotype 128	7	7.71	18.4	15.68	77	17.11	2.22	0.45	6.5	5.45	13.2	11.96	76.5	17.65	3.28	0.34	6.75	6.58	15.8	13.82	76.75	17.38	2.75	0.395
Genotype 129	7.8	7.85	17.9	12.18	85.5	11.35	1.45	0.69	8.5	9.1	18.4	12.29	77.5	13.35	1.51	0.74	8.15	8.475	18.15	12.235	81.5	12.35	1.48	0.715
Genotype 130	7.8	6.88	11.6	9.25	75.5	9.98	1.45	0.69	5.5	6.1	11	10.99	74.5	9.8	1.6	0.64	6.65	6.49	11.3	10.12	75	9.89	1.525	0.665
Genotype 131	8	6.75	13.9	13.63	83.2	10.05	1.49	0.67	8.5	6.47	16.8	14.98	89	8.37	1.29	0.78	8.25	6.61	15.35	14.305	86.1	9.21	1.39	0.725
Genotype 132	7.4	7.94	14.4	8.4	79.5	8.64	1.09	0.92	4.9	7.4	11.2	6.22	83	8.8	1.21	0.84	6.15	7.67	12.8	7.31	81.25	8.72	1.15	0.88
Genotype 133	7.3	7.19	15.1	9.52	78	15.49	2.15	0.46	9.5	6.17	14.6	10.23	81.5	9.47	1.53	0.66	8.4	6.68	14.85	9.875	79.75	12.48	1.84	0.56
Genotype 134	7.7	7.63	17.2	9.68	92	21.73	2.85	0.35	6.8	6.84	18.9	6.44	91.5	19.59	2.84	0.41	7.25	7.235	18.05	8.06	91.75	20.66	2.845	0.38
Genotype 135	7.6	6.91	14.9	8.76	80.5	8.5	0.54	1.86	6.5	7.75	10.9	11.34	75.5	10.25	1.32	0.76	7.05	7.33	12.9	10.05	78	9.375	0.93	1.31
Genotype 136	8.6	8.25	18.8	12.51	83	13.55	1.64	0.61	7.9	9.3	18.3	11.98	82.5	19.2	2.07	0.49	8.25	8.775	18.55	12.245	82.75	16.375	1.855	0.55
Genotype 137	7.5	7.09	16.8	10.15	82	4.69	0.66	1.51	6	6.89	14.5	12.39	72	12.29	1.76	0.57	6.75	6.99	15.65	11.27	77	8.49	1.21	1.04
Genotype 138	7.6	8.46	16.2	15.01	85.5	13.26	1.57	0.64	6.5	7.72	12	12.9	84	14.62	1.88	0.54	7.05	8.09	14.1	13.955	84.75	13.94	1.725	0.59
Genotype 139	7.7	9.41	19	14.42	79.5	30.81	3.27	0.31	7.2	6.56	21	13.8	84	25.96	4.12	0.26	7.45	7.985	20	14.11	81.75	28.385	3.695	0.285
Genotype 140	7.3	7.54	16.3	10.51	86	38.14	5.06	0.2	6.5	10.1	16.3	8.58	84.5	43.3	4.18	0.31	6.9	8.82	16.3	9.545	85.25	40.72	4.62	0.255
Genotype 141	7.3	8.4	12.6	4.9	80	10.6	1.26	0.79	6.5	6.21	15.9	5.55	82	13.21	2.16	0.48	6.9	7.305	14.25	5.225	81	11.905	1.71	0.635
Genotype 142	7	5.95	15.1	9.48	78	17.75	2.98	0.34	8	8.54	13	10.43	79.5	17.54	2.08	0.5	7.5	7.245	14.05	9.955	78.75	17.645	2.53	0.42
Genotype 143	7.7	6.5	14.9	8.51	67.5	21.1	3.25	0.31	6.9	7.85	12.2	6.38	70.5	18.75	2.44	0.48	7.3	7.175	13.55	7.445	69	19.925	2.845	0.395
Genotype 144	7.8	5.78	17.6	10.67	71.5	11.68	2.02	0.49	9	6.63	15.9	15.53	72.05	6.18	0.99	1.16	8.4	6.205	16.75	13.1	71.775	8.93	1.505	0.825
Genotype 145	7.5	6.96	16.1	11.49	75.5	9.26	1.33	0.75	5	5.94	13.1	13.99	74	14.54	2.46	0.41	6.25	6.45	14.6	12.74	74.75	11.9	1.895	0.58
Genotype 146	7.9	6.15	15	11.07	80	7.25	1.18	0.85	7.5	6.5	12.6	9.54	74	10.95	1.84	0.63	7.7	6.325	13.8	10.305	77	9.1	1.51	0.74
Genotype 147	6.6	6.69	12	11.64	72.5	12.29	1.84	0.54	6.5	7.96	11	7.2	76	12.96	1.6	0.65	6.55	7.325	11.5	9.42	74.25	12.625	1.72	0.595
Genotype 148	8.1	7.1	12.2	7.58	80.5	27.3	3.85	0.26	8.6	6.61	15.1	10.25	82.75	25.66	3.86	0.34	8.35	6.855	13.65	8.915	81.625	26.48	3.855	0.3
Genotype 149	7.6	6.56	16.2	9.87	85	30.06	4.58	0.22	7.3	8.62	16.8	11.04	85	35.82	4.03	0.32	7.45	7.59	16.5	10.455	85	32.94	4.305	0.27
Genotype 150	7.5	7.53	16.5	10.18	90.5	9.93	1.32	0.76	8.7	8.31	19.5	13.77	87	12.26	1.47	0.68	8.1	7.92	18	11.975	88.75	11.095	1.395	0.72
Genotype 151	7	8.1	16.8	12.14	69	17.3	2.14	0.47	6	9.44	16.8	9.5	72.5	11.34	1.21	0.83	6.5	8.77	16.8	10.82	70.75	14.32	1.675	0.65
Genotype 152	7.5	9.54	14.3	10.16	73.5	18.64	1.95	0.51	9.5	7.49	16.2	14.19	76.25	15.74	2.11	0.48	8.5	8.515	15.25	12.175	74.875	17.19	2.03	0.495
Genotype 153	5.5	8.54	17.6	8.69	90	20.94	2.45	0.41	7	5.97	14	6.99	94	11.57	1.94	0.52	6.25	7.255	15.8	7.84	92	16.255	2.195	0.465
Genotype 154	7.5	6.98	12.1	9.23	81.2	9.68	1.39	0.72	7.5	7.8	12.4	10.55	77.3	11.3	1.44	0.7	7.5	7.39	12.25	9.89	79.25	10.49	1.415	0.71
Genotype 155	7.3	7.86	17.7	10.36	75	22.26	2.83	0.35	8.5	6.3	11.5	10.56	87.25	11.55	1.9	0.56	7.9	7.08	14.6	10.46	81.125	16.905	2.365	0.455
Genotype 156	8.4	9.28	16.6	9.71	81.5	15.08	1.63	0.62	6.5	7.54	17.5	7.23	83.5	12.89	1.71	0.58	7.45	8.41	17.05	8.47	82.5	13.985	1.67	0.6
Genotype 157	7.5	7.5	14	7.1	79	16.6	2.21	0.45	9.5	8.15	11	12.07	79.75	19.8	2.43	0.42	8.5	7.825	12.5	9.585	79.375	18.2	2.32	0.435
Genotype 158	8	7	17	5.23	67	9.4	1.34	0.74	6	4.51	16.5	5.66	64.15	7.76	1.7	0.64	7	5.755	16.75	5.445	65.575	8.58	1.52	0.69
Genotype 159	7.8	6.77	16.7	8.37	91	18.37	2.71	0.37	7.5	6.76	11.3	9.34	92	17.56	2.51	0.54	7.65	6.765	14	8.855	91.5	17.965	2.61	0.455
Genotype 160	7.8	8.95	16.2	9.42	80.5	18.75	2.09	0.48	7.6	9.67	17.3	7.51	82	22.07	2.41	0.55	7.7	9.31	16.75	8.465	81.25	20.41	2.25	0.515
Genotype 161	6.8	6.81	16.9	10.27	84.5	16.11	2.37	0.42	7.3	5.9	12.2	11.05	85.5	14.8	2.66	0.5	7.05	6.355	14.55	10.66	85	15.455	2.515	0.46
Genotype 162	9	8.75	11.2	9.93	82.5	16.65	1.9	0.53	6	8.04	10.6	9.01	87.5	13.44	1.63	0.64	7.5	8.395	10.9	9.47	85	15.045	1.765	0.585
Genotype 163	7.1	6.39	13.1	7.47	79	10.29	1.61	0.62	9	7.13	12.9	6.09	79.5	10.83	1.52	0.66	8.05	6.76	13	6.78	79.25	10.56	1.565	0.64
Genotype 164	7.3	6.39	12	8.59	75.5	9.59	1.5	0.67	6	7.46	12.5	9.46	82	9.66	1.3	0.77	6.65	6.925	12.25	9.025	78.75	9.625	1.4	0.72
Genotype 165	7.4	8.92	10.1	10.44	85.5	9.52	1.07	0.94	8.3	6.23	11.5	8.77	75.15	9.78	1.58	0.64	7.85	7.575	10.8	9.605	80.325	9.65	1.325	0.79
Genotype 166	7.6	9.74	15.5	11.93	70	25.74	2.64	0.38	7	8.5	15.1	9.23	75.75	20.75	2.43	0.41	7.3	9.12	15.3	10.58	72.875	23.245	2.535	0.395
Genotype 167	5.5	7.51	14.3	7.11	81	9.61	1.28	0.78	7.5	6.26	10.5	14.42	76.6	12.16	1.9	0.63	6.5	6.885	12.4	10.765	78.8	10.885	1.59	0.705
Genotype 168	7	8.76	15.3	9.75	80.5	15.06	1.72	0.58	8	7.75	17.4	7.85	81	10.45	1.35	0.74	7.5	8.255	16.35	8.8	80.75	12.755	1.535	0.66
Genotype 169	7.3	8.13	15.5	4.55	75	20.03	2.46	0.41	5.7	6.38	10.8	5.41	75.25	16.63	2.7	0.39	6.5	7.255	13.15	4.98	75.125	18.33	2.58	0.4
Genotype 170	8.9	8.37	11.3	5.84	79.5	13.77	1.65	0.61	7.5	9.14	10.9	6.87	77.6	10.74	1.18	0.86	8.2	8.755	11.1	6.355	78.55	12.255	1.415	0.735
Genotype 171	8	7.71	16.6	10.19	71.5	17.31	2.25	0.45	8	6.88	18.3	9.73	73	11.28	1.68	0.66	8	7.295	17.45	9.96	72.25	14.295	1.965	0.555
Genotype 172	7.7	7.02	15.1	5.86	69	20.92	2.98	0.34	4.9	5.74	11.4	5.69	72.5	15.24	2.69	0.38	6.3	6.38	13.25	5.775	70.75	18.08	2.835	0.36
Genotype 173	7.3	6.55	15.8	10.06	70.5	16.05	2.45	0.41	6	5.91	12.3	10.1	72.25	14.66	2.39	0.51	6.65	6.23	14.05	10.08	71.375	15.355	2.42	0.46
Genotype 174	8.4	9.67	17.4	8.23	89.5	30.67	3.17	0.32	5.5	6.82	17.3	9.11	91.5	25.22	3.78	0.46	6.95	8.245	17.35	8.67	90.5	27.945	3.475	0.39
Genotype 175	9.4	6.1	15.9	5.31	73.5	21.9	3.59	0.28	9.1	9.17	14.2	6.37	81.5	18.87	2.05	0.5	9.25	7.635	15.05	5.84	77.5	20.385	2.82	0.39
Genotype 176	7.5	8.6	14.1	9.24	87	23	2.67	0.37	5.5	9.06	11.5	9.73	88	20.86	2.34	0.5	6.5	8.83	12.8	9.485	87.5	21.93	2.505	0.435
Genotype 177	7.3	7.62	16.6	9.79	78	17.12	2.25	0.45	8.5	6.92	15.5	6.07	81.75	15.67	2.49	0.54	7.9	7.27	16.05	7.93	79.875	16.395	2.37	0.495
Genotype 178	7.9	8.37	11.9	10.59	77	16.97	2.03	0.49	7	7.15	14.5	12.92	76	14.05	2.06	0.53	7.45	7.76	13.2	11.755	76.5	15.51	2.045	0.51
Genotype 179	7.5	6.43	17.4	7.08	71	14.43	2.24	0.45	6	6.4	19.4	8.41	71.75	12.85	2.01	0.5	6.75	6.415	18.4	7.745	71.375	13.64	2.125	0.475
Genotype 180	7.5	8.87	15.6	8.91	82.1	10.37	1.17	0.86	8.5	9.05	13.3	5.3	83.5	13.55	1.49	0.68	8	8.96	14.45	7.105	82.8	11.96	1.33	0.77
Genotype 181	8.2	7.2	17	11.98	78.4	9.2	1.28	0.78	6	6.88	18.5	11.63	77.7	10.98	1.61	0.63	7.1	7.04	17.75	11.805	78.05	10.09	1.445	0.705
Genotype 182	8.3	8.05	16.1	9.16	81.3	12.55	1.56	0.64	8.4	8.68	12.5	6.46	80.65	10.13	1.18	0.86	8.35	8.365	14.3	7.81	80.975	11.34	1.37	0.75
Genotype 183	8	8.22	18	12.43	89.5	11.22	1.36	0.73	6.5	10.39	21.5	13.85	91.25	18.44	1.77	0.57	7.25	9.305	19.75	13.14	90.375	14.83	1.565	0.65
Genotype 184	7.5	7.49	15.1	9.84	81	15.69	2.09	0.48	6.5	6.11	11.8	7.78	82.5	9.11	1.49	0.67	7	6.8	13.45	8.81	81.75	12.4	1.79	0.575
Genotype 185	7.5	7.37	17.6	10.17	75.5	19.37	2.63	0.38	6.5	8.97	14.7	9.78	79.5	21.27	2.35	0.45	7	8.17	16.15	9.975	77.5	20.32	2.49	0.415
Genotype 186	7.8	6.99	16.9	9.16	82	20.49	2.93	0.34	7	7.46	18.2	12.74	80.05	15.91	2.1	0.51	7.4	7.225	17.55	10.95	81.025	18.2	2.515	0.425
Genotype 187	8.5	7.61	19.4	10.53	91	37.21	4.89	0.2	8	7.3	16.5	11.29	90.75	39.05	5.38	0.24	8.25	7.455	17.95	10.91	90.875	38.13	5.135	0.22
Genotype 188	7.3	7.52	14.5	11.77	75	25.72	3.42	0.29	5.5	7.78	14	9.31	77	21.28	2.78	0.38	6.4	7.65	14.25	10.54	76	23.5	3.1	0.335
Genotype 189	7.7	7.14	15.2	8.38	83.5	18.04	2.53	0.4	6.7	5.28	18.8	8.01	85	13.28	2.54	0.46	7.2	6.21	17	8.195	84.25	15.66	2.535	0.43
Genotype 190	7.4	7.94	16.4	8.27	89.5	7.84	0.99	1.01	7	5.07	11	6.98	83	12.07	2.38	0.45	7.2	6.505	13.7	7.625	86.25	9.955	1.685	0.73
Genotype 191	7.5	8.35	15.5	12.72	83	21.95	2.63	0.38	7	6.8	20	11.87	84.75	15.15	2.18	0.52	7.25	7.575	17.75	12.295	83.875	18.55	2.405	0.45
Genotype 192	7.1	8.86	16.4	10.88	72.5	20.16	2.28	0.44	8	10.4	16.2	8.66	75.5	26.3	2.51	0.44	7.55	9.63	16.3	9.77	74	23.23	2.395	0.44
Genotype 193	7.2	8.16	17.6	11.27	72.5	20.66	2.53	0.39	5.1	6.32	21	13.35	74	13.02	2.07	0.49	6.15	7.24	19.3	12.31	73.25	16.84	2.3	0.44
Genotype 194	7.2	7.14	17.1	13.85	80.5	10.94	1.53	0.65	6.5	5.65	12	11.54	81	11.15	1.99	0.51	6.85	6.395	14.55	12.695	80.75	11.045	1.76	0.58
Genotype 195	9	8.44	19.6	13.85	80.2	10.24	1.21	0.82	9.5	6.92	17.5	13.62	73.55	13.37	1.95	0.52	9.25	7.68	18.55	13.735	76.875	11.805	1.58	0.67
Genotype 196	7.7	9.1	14.2	11.37	62.5	27.4	3.01	0.33	6	9.53	15.2	9.2	69	21.03	2.2	0.46	6.85	9.315	14.7	10.285	65.75	24.215	2.605	0.395
Genotype 197	7.5	6.82	15.1	12.46	88	13.02	1.91	0.52	6.5	5.49	11.5	13.58	87.5	13.89	2.54	0.41	7	6.155	13.3	13.02	87.75	13.455	2.225	0.465
Genotype 198	7.6	8.17	17.3	10.87	85.5	13.37	1.64	0.61	7.5	9.08	20	9.98	79.7	15.78	1.74	0.63	7.55	8.625	18.65	10.425	82.6	14.575	1.69	0.62
Genotype 199	8.9	8.85	14.5	13.21	77.5	21.15	2.39	0.42	7	7.06	11.1	12.04	83	16.66	2.36	0.43	7.95	7.955	12.8	12.625	80.25	18.905	2.375	0.425
Genotype 200	7.5	7.79	16.6	12.54	79	16.19	2.08	0.48	6.4	5.63	21	12.74	80.75	14.68	2.61	0.38	6.95	6.71	18.8	12.64	79.875	15.435	2.345	0.43
Genotype 201	7.5	7.31	16.7	8.61	76	16.51	2.26	0.44	5.2	8.84	13.5	7.05	80	20.34	2.35	0.48	6.35	8.075	15.1	7.83	78	18.425	2.305	0.46
Genotype 202	7.5	8.02	18.8	10.25	79	16.82	2.1	0.48	7.5	6.81	16.5	10.55	81.25	8.76	1.29	0.78	7.5	7.415	17.65	10.4	80.125	12.79	1.695	0.63
Genotype 203	7.4	6.05	14.4	11.84	71.5	16.35	2.7	0.37	5.6	7.81	14.2	9.09	72.5	13.21	1.7	0.59	6.5	6.93	14.3	10.465	72	14.78	2.2	0.48
Genotype 204	7.2	7.43	16.5	9.76	79	14.13	1.9	0.53	9	7.19	11.5	11.34	85.25	12.24	1.81	0.66	8.1	7.31	14	10.55	82.125	13.185	1.855	0.595
Genotype 205	8.5	7.73	16.1	11.5	90	10.03	1.3	0.77	5.5	7.9	18.3	8.5	95	10.4	1.32	0.76	7	7.815	17.2	10	92.5	10.215	1.31	0.765
Genotype 206	7.1	8.35	13.5	10.6	78	19.55	2.34	0.43	6.8	5.8	10.3	9.12	78	13.6	2.42	0.46	6.95	7.075	11.9	9.86	78	16.575	2.38	0.445
Genotype 207	7.2	7.66	15.6	11.74	67.5	16.76	2.19	0.46	7	9.89	17.3	13.38	68.5	24.29	2.47	0.44	7.1	8.775	16.45	12.56	68	20.525	2.33	0.45
Genotype 208	8.3	6.83	18.7	9.97	75.5	12.83	1.88	0.53	7.5	5.57	18.5	10.8	81.25	7.62	1.36	0.76	7.9	6.2	18.6	10.385	78.375	10.225	1.62	0.645
Genotype 209	7.9	7.66	19.3	5.78	80	9.56	1.25	0.8	8.9	7.17	15	4.97	76.7	10.37	1.47	0.69	8.4	7.415	17.15	5.375	78.35	9.965	1.36	0.745
Genotype 210	7.8	7.1	17.9	14.01	73	12.5	1.76	0.57	8.4	5.39	21.2	14	71.65	6.94	1.29	0.78	8.1	6.245	19.55	14.005	72.325	9.72	1.525	0.675
Genotype 211	8.4	8.54	17.5	13.85	82	11.54	1.35	0.74	8.7	6.22	13	14.96	80.75	11.97	1.88	0.56	8.55	7.38	15.25	14.405	81.375	11.755	1.615	0.65
Genotype 212	7.5	7.71	17	11.22	82	12.91	1.67	0.6	5	6.97	12.8	8.69	84.05	8.92	1.29	0.79	6.25	7.34	14.9	9.955	83.025	10.915	1.48	0.695
Genotype 213	7.5	8.04	18.7	9.12	74.5	12.64	1.57	0.64	9	5.83	19.2	9.31	78.45	8.28	1.4	0.72	8.25	6.935	18.95	9.215	76.475	10.46	1.485	0.68
Genotype 214	7.4	8.54	16.3	12.36	94	18.74	2.19	0.46	5.5	7.79	14.4	12.09	100	16.29	2.08	0.49	6.45	8.165	15.35	12.225	97	17.515	2.135	0.475
Genotype 215	8.4	8.03	15.9	10.71	106.5	13.63	1.7	0.59	8.5	5.29	19.3	12.49	103.5	12.79	2.52	0.45	8.45	6.66	17.6	11.6	105	13.21	2.11	0.52
Genotype 216	7.5	8.43	16.7	9.62	102.5	34.63	4.11	0.24	4.5	5.45	17	5.81	104	31.45	5.91	0.26	6	6.94	16.85	7.715	103.25	33.04	5.01	0.25
Genotype 217	7.2	9.1	16.4	14.5	86.5	30.8	3.38	0.3	6.3	6.27	12.7	11.14	91.75	20.02	3.47	0.43	6.75	7.685	14.55	12.82	89.125	25.41	3.425	0.365
Genotype 218	7.6	6.87	14.6	10.17	82.5	25.07	3.65	0.27	6.5	9.16	12	8.53	87	25.96	2.93	0.51	7.05	8.015	13.3	9.35	84.75	25.515	3.29	0.39
Genotype 219	7.8	6.98	16.4	5.99	78.5	22.98	3.29	0.3	7	5.09	16.5	10.06	80	25.09	4.91	0.22	7.4	6.035	16.45	8.025	79.25	24.035	4.1	0.26
Genotype 220	8.3	7.35	17.2	7.82	96	15.25	2.07	0.48	7.5	7.93	13.5	6.89	98.5	10.13	1.26	0.82	7.9	7.64	15.35	7.355	97.25	12.69	1.665	0.65
Genotype 221	7.5	9.06	16.4	9.66	100.5	37.26	4.11	0.24	8.5	8.7	17	10.28	107.25	29.25	3.31	0.39	8	8.88	16.7	9.97	103.875	33.255	3.71	0.315
Genotype 222	7.6	7.9	15.6	9.42	87.5	23.4	2.96	0.34	5	7.43	19.4	6.89	87	22.53	2.98	0.37	6.3	7.665	17.5	8.155	87.25	22.965	2.97	0.355
Genotype 223	8	8.68	14.8	7.32	80.5	37.48	4.32	0.23	7	6.8	11.3	6.26	84	34.4	5.38	0.34	7.5	7.74	13.05	6.79	82.25	35.94	4.85	0.285
Genotype 224	8.9	7.6	11.4	13.04	80	16.1	2.12	0.47	6	8.32	12.2	12.05	82.75	16.07	1.93	0.55	7.45	7.96	11.8	12.545	81.375	16.085	2.025	0.51
Genotype 225	4.4	9.2	16.8	8.94	88.5	18.6	2.02	0.49	4.2	7.91	19.6	7.56	95.25	9.46	1.24	0.9	4.3	8.555	18.2	8.25	91.875	14.03	1.63	0.695

## Sheet: Sheet 3
Additional file 2; Table S3. List of candidate genes identified using MTAs detected in E1, E2 and combined (E1 and E2)
SNP	Id	Chromosome	Trait; environment	Gene id	Description; Protein domain name/ID#	GO Annotation (GO IDs)
						Biological process	Molecular function	Cellular component
SNP_10924	3064834	5B	GWPS; E2 & C	TraesCS5A02G372900	Chaperone DnaJ	protein folding, response to heat	ATP binding, heat shock protein binding, metal ion binding, unfolded protein binding	cytosol
				TraesCS5A02G376800	F-box domain	NA	protein binding	NA
				TraesCS5A02G378300	AUX/IAA protein	transcription, DNA-templated, regulation of transcription, DNA-templated, auxin-activated signaling pathway	protein binding	nucleus
				TraesCS5A02G380200	F-box domain	NA	protein binding	NA
				TraesCS5A02G383800	Heat shock factor (HSF)-type, DNA-binding	regulation of transcription, DNA-templated	DNA-binding transcription factor activity, sequence-specific DNA binding	nucleus, host cell nucleus
				TraesCS5A02G374000	Carotenoid oxygenase	carotene catabolic process, oxidation-reduction process	carotenoid dioxygenase activity, oxidoreductase activity, acting on single donors with incorporation of molecular oxygen, incorporation of two atoms of oxygen, metal ion binding, dioxygenase activity	chloroplast, chloroplast stroma
				TraesCS5A02G381100	Cytochrome P450	oxidation-reduction process	monooxygenase activity, iron ion binding, oxidoreductase activity, acting on paired donors, with incorporation or reduction of molecular oxygen, heme binding	NA
				TraesCS5A02G385600	Late embryogenesis abundant protein, SMP subgroup	NA	NA	NA
				TraesCS5A02G385700	Late embryogenesis abundant protein, SMP subgroup	NA	NA	NA
				TraesCS5A02G386100	AP2/ERF domain superfamily	regulation of transcription, DNA-templated	DNA binding, DNA-binding transcription factor activity	NA
SNP_218	1042220	4B	SLU; C	TraesCS4B02G272400	ABC transporter-like	NA	ATP binding, ATPase activity	membrane
				TraesCS4B02G270900	Cytochrome c oxidase subunit I	aerobic respiration, oxidation-reduction process	cytochrome-c oxidase activity, heme binding	integral component of membrane, respiratory chain complex IV
				TraesCS4B02G270200	FAD-binding domain	NA	FAD binding	NA
				TraesCS4B02G271600	F-box domain	NA	protein binding	NA
				TraesCS4B02G275300	Late embryogenesis abundant protein, SMP subgroup domain	NA	NA	NA
SNP_317	985312	4B	SL; C	TraesCS4B02G050400	UDP-glucose/GDP-mannose dehydrogenase, N-terminal	oxidation-reduction process	UDP-glucose 6-dehydrogenase activity, oxidoreductase activity, acting on the CH-OH group of donors, NAD or NADP as acceptor, NAD binding	NA
				TraesCS4B02G050900	Cytochrome c oxidase assembly protein CtaG/Cox11	pollen germination, post-embryonic root morphogenesis, positive regulation of cytochrome-c oxidase activity	copper ion binding, protein self-association	integral component of mitochondrial membrane
				TraesCS4B02G054400	Carbohydrate kinase PfkB	NA	NA	NA
				TraesCS4B02G054700	ABC transporter-like	NA	ATP binding, ATPase activity	membrane, integral component of membrane
SNP_454	1001462	4B	NSPP; E2 & C	TraesCS4B02G058500	DnaJ domain	NA	NA	integral component of membrane
				TraesCS4B02G070300	Dormancy/auxin associated protein	NA	NA	NA
				TraesCS4B02G058300	F-box domain	NA	protein binding	NA
				TraesCS4B02G066200	Glycosyl hydrolase family 32, C-terminal	NA	NA	NA
				TraesCS4B02G061200	Glycosyl transferase, family 14	NA	acetylglucosaminyltransferase activity	membrane, integral component of membrane
				TraesCS4B02G055800	UDP-glucuronosyl/UDP-glucosyltransferase	NA	transferase activity, transferring hexosyl groups	NA
SNP_598	1106300	2A	NSPP; E1	TraesCS2A02G451300	ABC transporter-like	transmembrane transport	ATP binding, ATPase activity, ATPase-coupled transmembrane transporter activity	Integral component of membrane
				TraesCS2A02G451200	F-box domain	NA	protein binding	NA
				TraesCS2A02G451100	Heat shock protein DnaJ, cysteine-rich domain superfamily	NA	NA	NA
				TraesCS2A02G449400	Heavy metal-associated domain, HMA	metal ion transport	metal ion binding	NA
				TraesCS2A02G449700	Late embryogenesis abundant protein, LEA_1 subgroup	embryo development ending in seed dormancy	NA	NA
				TraesCS2A02G447900	Phosphoenolpyruvate carboxykinase, ATP-utilising	gluconeogenesis	phosphoenolpyruvate carboxykinase activity, phosphoenolpyruvate carboxykinase (ATP) activity, ATP binding, purine nucleotide binding	NA
SNP_1091	1206846	6A	SLN; C	TraesCS6A02G271300	Cytochrome P450	abscisic acid metabolic process, sterol metabolic process, oxidation-reduction process	monooxygenase activity, iron ion binding, oxidoreductase activity, oxidoreductase activity, acting on paired donors, with incorporation or reduction of molecular, oxidoreductase activity, acting on paired donors, with incorporation or reduction of molecular oxygen, NAD(P)H as one donor, and incorporation of one atom of oxygen, heme binding, metal ion binding	ntegral component of membrane
				TraesCS6A02G264600	DnaJ domain	NA	NA	NA
				TraesCS6A02G261500	Nucleotide-diphospho-sugar transferase	cell wall organization	transferase activity, transferring glycosyl groups	Golgi membrane
				TraesCS6A02G264700	Oligosaccharide biosynthesis protein Alg14-like	dolichol-linked oligosaccharide biosynthetic process	NA	NA
				TraesCS6A02G270400	UDP-glucuronosyl/UDP-glucosyltransferase	NA	transferase activity, transferring hexosyl groups	NA
SNP_1140	987653	3B	SLN; C	TraesCS3B02G306400	ABC transporter-like	transmembrane transport	nucleotide binding, ATP binding, ATPase activity, ATPase-coupled transmembrane transporter activity	membrane, integral component of membrane
				TraesCS3B02G309800	AP2/ERF domain	regulation of transcription, DNA-templated	DNA binding, DNA-binding transcription factor activity	NA
				TraesCS3B02G308000	Carotenoid oxygenase	oxidation-reduction process	oxidoreductase activity, acting on single donors with incorporation of molecular oxygen, incorporation of two atoms of oxygen, metal ion binding	NA
				TraesCS3B02G309700	Hexokinase	cellular glucose homeostasis, carbohydrate metabolic process, glycolytic process, DNA repair, cellular response to DNA damage stimulus, response to glucose, phosphorylation, hexose metabolic process, carbohydrate phosphorylation, glucose 6-phosphate metabolic process	nucleotide binding, glucokinase activity, hexokinase activity, ATP binding, glucose binding, kinase activity, transferase activity, phosphotransferase activity, alcohol group as acceptor	nucleus, mitochondrion, SOSS complex
				TraesCS3B02G306900	Phytocyanin domain	electron transport chain	electron transfer activity	aleurone grain membrane, anchored component of plasma membrane
SNP_1800	3025720	6A	LTH; E1, E2 & C	TraesCS6A02G356100	ABC transporter-like	NA	ATP binding, ATPase activity	NA
				TraesCS6A02G360300	AP2/ERF domain	regulation of transcription, DNA-templated	DNA binding, DNA-binding transcription factor activity	NA
				TraesCS6A02G356000	ATP-dependent RNA helicase DEAD-box, conserved site	NA	nucleic acid binding, RNA binding, helicase activity, ATP binding	NA
				TraesCS6A02G356400	Cytochrome c oxidase copper chaperone	copper ion transport	copper ion binding, copper chaperone activity	mitochondrial intermembrane space
				TraesCS6A02G369700	Cytochrome P450	oxidation-reduction process	iron ion binding, oxidoreductase activity, acting on paired donors, with incorporation or reduction of molecular oxygen, heme binding	NA
				TraesCS6A02G367600	F-box domain	NA	protein binding	NA
SNP_2796	1083825	4A	SLU; C	TraesCS4A02G455900	6-phosphogluconate dehydrogenase, decarboxylating	pentose-phosphate shunt, D-gluconate metabolic process, oxidation-reduction process	phosphogluconate dehydrogenase (decarboxylating) activity, oxidoreductase activity, NADP binding	NA
				TraesCS4A02G446300	Cytochrome	oxidation-reduction process	iron ion binding, oxidoreductase activity, acting on paired donors, with incorporation or reduction of molecular oxygen, heme binding	NA
				TraesCS4A02G446200	F-box domain	NA	protein binding	NA
				TraesCS4A02G446700	Sucrose synthase	sucrose metabolic process	sucrose synthase activity, transferase activity, transferase activity, transferring glycosyl groups	NA
SNP_2821	1321784	3B	SLU; C	TraesCS3B02G452500	F-box domain	NA	protein binding, protein heterodimerization activity	NA
SNP_3494	1218597	6A	SLU; E1	TraesCS6A02G377900	ABC transporter-like	NA	ATP binding, ATPase activity	NA
				TraesCS6A02G378800	Cytochrome P450	oxidation-reduction process	monooxygenase activity, oxidoreductase activity, acting on paired donors, with incorporation or reduction of molecular oxygen, heme binding	NA
				TraesCS6A02G373600	F-box associated domain, type 3	NA	protein binding	NA
				TraesCS6A02G375000	Nucleotide-diphospho-sugar transferases	NA	NA	Integral component of membrane
SNP_3859	1192931	7B	SL; C	TraesCS7B02G359300	Membrane transport protein	auxin-activated signaling pathway, transmembrane transport	NA	Integral component of membrane
				TraesCS7B02G359700	Multicopper oxidase, type 1	oxidation-reduction process	copper ion binding, oxidoreductase activity	NA
SNP_3884	1002975	3B	SLU; C	TraesCS3B02G540400	Calmodulin-binding domain, plant	NA	calmodulin binding	NA
				TraesCS3B02G539500	Cytochrome P450	oxidation-reduction process	monooxygenase activity, iron ion binding, oxidoreductase activity, oxidoreductase activity, acting on paired donors, with incorporation or reduction of molecular oxygen, heme binding, metal ion binding	membrane, integral component of membrane
				TraesCS3B02G534100	F-box domain	NA	protein binding	NA
				TraesCS3B02G549600	F-box-like domain superfamily	NA	protein binding	NA
SNP_4528	3024470	2B	NSPS; E1	TraesCS2B02G550700	ABC transporter-like	transmembrane transport	ATP binding, ATPase activity, ATPase-coupled transmembrane transporter activity	Integral component of membrane
				TraesCS2B02G553600	Chlorophyll A-B binding protein	response to wounding, cellular response to high light intensity, cellular response to UV-A,	NA	chloroplast thylakoid membrane
				TraesCS2B02G549700	Cytochrome P450	oxidation-reduction process	iron ion binding, oxidoreductase activity, acting on paired donors, with incorporation or reduction of molecular oxygen, heme binding	NA
				TraesCS2B02G552900	F-box domain	NA	protein binding	NA
				TraesCS2B02G553100	Glycoside hydrolase, family 3, N-terminal	carbohydrate metabolic process	hydrolase activity, hydrolyzing O-glycosyl compounds	NA
				TraesCS2B02G553300	Shikimate kinase/Threonine synthase-like 1	NA	NA	NA
SNP_4595	1090297	7B	NSPP; E2 & C	TraesCS7B02G095400	Carbohydrate/purine kinase, PfkB, conserved site	NA	phosphotransferase activity, alcohol group as acceptor	NA
				TraesCS7B02G108700	Cytochrome P450	oxidation-reduction process	iron ion binding, oxidoreductase activity, acting on paired donors, with incorporation or reduction of molecular oxygen, heme binding	NA
				TraesCS7B02G100200	DnaJ domain	NA	NA	NA
				TraesCS7B02G101200	FBD domain	NA	NA	NA
				TraesCS7B02G105500	F-box associated interaction domain	NA	NA	NA
				TraesCS7B02G098400	F-box domain	NA	protein binding	NA
				TraesCS7B02G100900	F-box-like domain superfamily	NA	protein binding	NA
				TraesCS7B02G102700	TATA box-binding protein-associated factor RNA polymerase I subunit A-like	NA	NA	NA
SNP_4596	1090518	6A	NSPS; E2 & C	TraesCS6A02G392100	Cytidine and deoxycytidylate deaminase domain	NA	NA	NA
				TraesCS6A02G393700	Heavy metal-associated domain, HMA	metal ion transport	metal ion binding	NA
SNP_4839	1077393	2B	NSPS; E2	TraesCS2B02G431200	ABC transporter permease MalE	NA	NA	ATP-binding cassette (ABC) transporter complex
				TraesCS2B02G485600	ABC transporter-like	transmembrane transport	ATP binding, ATPase activity, ATPase-coupled transmembrane transporter activity	Integral component of membrane
				TraesCS2B02G420600	Aluminum-activated malate transporter	malate transport	NA	Integral component of membrane
				TraesCS2B02G489400	AP2/ERF domain	regulation of transcription, DNA-templated	DNA binding, DNA-binding transcription factor activity, ADP binding	NA
				TraesCS2B02G439500	APO domain	Group II intron splicing, chloroplast organization, regulation of gene expression, photosynthesis	RNA binding, zinc ion binding	chloroplast
				TraesCS2B02G406600	B-box-type zinc finger	NA	zinc ion binding	intracellular
				TraesCS2B02G425400	Cytochrome P450	oxidation-reduction process	monooxygenase activity, iron ion binding, oxidoreductase activity, acting on paired donors, with incorporation or reduction of molecular oxygen, heme binding	Integral component of membrane
				TraesCS2B02G397600	Cytokinin riboside 5'-monophosphate phosphoribohydrolase LOG	cytokinin biosynthetic process	hydrolase activity	NA
				TraesCS2B02G472500	FBD domain	NA	NA	NA
				TraesCS2B02G484400	F-box associated domain, type 3	NA	NA	NA
				TraesCS2B02G490300	F-box associated interaction domain	NA	NA	NA
				TraesCS2B02G479100	F-box domain	NA	protein binding	NA
				TraesCS2B02G469900	F-box-like domain superfamily	NA	protein binding	NA
				TraesCS2B02G419600	Heat shock factor (HSF)-type, DNA-binding	regulation of transcription, DNA-templated	DNA-binding transcription factor activity, sequence-specific DNA binding	host cell nucleus
				TraesCS2B02G472600	Heat shock protein DnaJ, cysteine-rich domain superfamily	NA	NA	NA
				TraesCS2B02G464400	Late embryogenesis abundant protein At5g17165-like	NA	NA	NA
				TraesCS2B02G471500	Late embryogenesis abundant protein, LEA_1 subgroup	embryo development ending in seed dormancy	NA	NA
				TraesCS2B02G449100	Major facilitator, sugar transporter-like	transmembrane transport	transmembrane transporter activity	integral component of membrane
				TraesCS2B02G398600	Small auxin-up RNA	response to auxin	NA	NA
				TraesCS2B02G424300	Sucrose synthase	sucrose metabolic process	sucrose synthase activity	NA
				TraesCS2B02G419900	Sugar isomerase (SIS)	carbohydrate derivative metabolic process	isomerase activity, carbohydrate derivative binding	NA
				TraesCS2B02G430000	Sugar phosphate transporter	transmembrane transport	transmembrane transporter activity	transmembrane transporter activity
				TraesCS2B02G397500	Sugar phosphate transporter domain	NA	NA	integral component of membrane
				TraesCS2B02G402400	Sugar/inositol transporter	transmembrane transport	transmembrane transporter activity	integral component of membrane
SNP_5026	1130302	6A	NSPS; C	TraesCS6A02G381200	AP2/ERF domain	transcription, DNA-templated	DNA binding,DNA-binding transcription factor activity	nucleus
				TraesCS6A02G384100	F-box domain	NA	protein binding	NA
				TraesCS6A02G383000	Germin	NA	manganese ion binding,nutrient reservoir activity	extracellular region
				TraesCS6A02G382400	SWEET sugar transporter	carbohydrate transport		plasma membrane, integral component of membrane
SNP_5062	3064849	7B	NSPP; E2	TraesCS7B02G038200	Chalcone isomerase	NA	intramolecular lyase activity	NA
SNP_5327	998729	6D	SLU; E2	TraesCS6D02G380300	ABC transporter-like	NA	ATP binding, ATPase activity	NA
				TraesCS6D02G377900	Cytochrome P450	oxidation-reduction process	monooxygenase activity, iron ion binding, oxidoreductase activity, acting on paired donors, with incorporation or reduction of molecular oxygen, heme binding	NA
				TraesCS6D02G381400	F-box domain	NA	protein binding	NA
SNP_5334	982125	7B	LTH; E1	TraesCS7B02G414300	Cytochrome P450	oxidation-reduction process	iron ion binding,oxidoreductase activity, acting on paired donors, with incorporation or reduction of molecular oxygen, heme binding	NA
				TraesCS7B02G413400	DnaJ domain	NA	NA	NA
				TraesCS7B02G415200	F-box domain	NA	protein binding	NA
SNP_5909	1040130	6D	SLU; E2 & SL, SNL; C	TraesCS6D02G376900	AMP-dependent synthetase/ligase	acetyl-CoA biosynthetic process from acetate	catalytic activity,acetate-CoA ligase activity, ATP binding, AMP binding	NA
				TraesCS6D02G377000	AP2/ERF domain	transcription, DNA-templated, regulation of transcription, DNA-templated	DNA binding, DNA-binding transcription factor activity	nucleus
				TraesCS6D02G377900	Cytochrome P450	oxidation-reduction process	monooxygenase activity, iron ion binding,oxidoreductase activity, acting on paired donors, with incorporation or reduction of molecular oxygen,heme binding	NA
				TraesCS6D02G374100	F-box domain	NA	protein binding	NA
				TraesCS6D02G374400	NAD-dependent epimerase/dehydratase	response to salt stress	catalytic activity	mitochondrial respiratory chain complex I
SNP_6196	1127488	4A	SLU; C	TraesCS4A02G208400	ABA/WDS induced protein	NA	NA	NA
				TraesCS4A02G133200	ABC transporter-like	embryo development ending in seed dormancy, thylakoid membrane organization	ATP binding, ATPase activity, ATPase-coupled transmembrane transporter activity	chloroplast stroma
				TraesCS4A02G060400	AP2/ERF domain	transcription, DNA-templated,regulation of transcription, DNA-templated	DNA binding, DNA-binding transcription factor activity	nucleus
				TraesCS4A02G157400	Cellulose synthase	cellulose biosynthetic process	cellulose synthase (UDP-forming) activity	membrane
				TraesCS4A02G155700	Cytochrome c assembly protein	cytochrome complex assembly	heme binding	NA
				TraesCS4A02G339100	Cytochrome P450	oxidation-reduction process	iron ion binding, oxidoreductase activity, acting on paired donors, with incorporation or reduction of molecular oxygen, heme binding	NA
				TraesCS4A02G184200	DEAD/DEAH box helicase domain	NA	nucleic acid binding, ATP binding	NA
				TraesCS4A02G140000	Sucrose synthase	sucrose metabolic process	sucrose synthase activity	NA
				TraesCS4A02G187100	Sugar isomerase (SIS)	carbohydrate derivative metabolic process,carbohydrate derivative biosynthetic process	glutamine-fructose-6-phosphate transaminase (isomerizing) activity,carbohydrate derivative binding	NA
				TraesCS4A02G122100	SWEET sugar transporter	nectar secretion	sucrose transmembrane transporter activity	plasma membrane, vesicle membrane, integral component of membrane, trans-Golgi network membrane
				TraesCS4A02G118900	DnaJ domain	NA	protein binding	NA
				TraesCS4A02G086200	FBD domain	NA	protein binding	NA
				TraesCS4A02G347400	F-box domain	NA	protein binding	NA
				TraesCS4A02G332300	F-box-like domain superfamily	NA	protein binding	NA
				TraesCS4A02G097900	Heat shock protein 70 family	NA	nucleotide binding, ATP binding	NA
				TraesCS4A02G064300	Heat shock protein DnaJ, cysteine-rich domain	protein folding,response to heat	ATP binding,heat shock protein binding, metal ion binding, unfolded protein binding	chloroplast
				TraesCS4A02G298500	Heat shock protein DnaJ, cysteine-rich domain superfamily	NA	NA	NA
				TraesCS4A02G315300	MADF domain	NA	NA	NA
				TraesCS4A02G058900	Transcription factor, MADS-box	transcription, DNA-templated, positive regulation of transcription by RNA polymerase II	RNA polymerase II transcription regulatory region sequence-specific DNA binding, DNA binding, protein dimerization activity	nucleus
SNP_6294	1006701	6A	NSPP; E1	TraesCS6A02G024800	F-box domain	NA	protein binding	NA
				TraesCS6A02G023800	F-box-like domain superfamily	NA	protein binding	NA
				TraesCS6A02G023200	Glycoside hydrolase, family 32	carbohydrate metabolic process	hydrolase activity, hydrolyzing O-glycosyl compounds, beta-fructofuranosidase activity,sucrose alpha-glucosidase activity	NA
SNP_6814	1000905	3B	SLT; E2	TraesCS3B02G034600	Cellulose synthase	plant-type primary cell wall biogenesis, cellulose biosynthetic process, cell wall organization, mannosylation	transferase activity,transferase activity, transferring glycosyl groups, cellulose synthase (UDP-forming) activity,mannan synthase activity	Golgi apparatus, trans-Golgi network,plasma membrane, membrane, integral component of membrane
				TraesCS3B02G035300	F-box domain	NA	protein binding	NA
				TraesCS3B02G035500	F-box-like domain superfamily	NA	protein binding	NA
				TraesCS3B02G036600	NAD-dependent epimerase/dehydratase	oxidation-reduction process	catalytic activity, oxidoreductase activity,oxidoreductase activity, acting on the CH-OH group of donors, NAD or NADP as acceptor	NA
SNP_7430	1127751	7A	SLU; C	TraesCS7A02G398900	Cytochrome P450	oxidation-reduction process	monooxygenase activity, iron ion binding,oxidoreductase activity, acting on paired donors, with incorporation or reduction of molecular oxygen,heme binding	NA
				TraesCS7A02G400100	FAD linked oxidase, N-terminal	oxidation-reduction process	oxidoreductase activity, flavin adenine dinucleotide binding, FAD binding	NA
				TraesCS7A02G395500	F-box domain	NA	protein binding	NA
				TraesCS7A02G398800	Transcription factor, MADS-box	positive regulation of transcription by RNA polymerase II,	DNA-binding transcription factor activity, RNA polymerase II-specific, cis-regulatory region sequence-specific DNA binding,DNA binding,protein dimerization activity	NA
SNP_7958	1211711	6B	SL; C	TraesCS6B02G162200	Sugar/inositol transporter	transmembrane transport	transmembrane transporter activity	membrane, integral component of membrane
SNP_8087	1149694	3D	SLN; C	TraesCS3D02G524100	ABC transporter-like	transmembrane transport	ATP binding,ATPase activity, ATPase-coupled transmembrane transporter activity	integral component of membrane
				TraesCS3D02G526300	Cytochrome P450	oxidation-reduction process	iron ion binding,oxidoreductase activity, acting on paired donors, with incorporation or reduction of molecular oxygen, heme binding	integral component of membrane
				TraesCS3D02G523000	F-box domain	NA	protein binding	NA
				TraesCS3D02G532900	Transcription factor, MADS-box	transcription, DNA-templated,regulation of transcription, DNA-templated	DNA binding, protein dimerization activity	nucleus
SNP_8090	1130017	6D	SLU; E2	TraesCS6D02G380300	ABC transporter-like	NA	ATP binding, ATPase activity	NA
				TraesCS6D02G377000	AP2/ERF domain	transcription, DNA-templated,regulation of transcription, DNA-templated	DNA binding, DNA-binding transcription factor activity	nucleus
				TraesCS6D02G377900	Cytochrome P450	oxidation-reduction process	monooxygenase activity,iron ion binding, oxidoreductase activity, acting on paired donors, with incorporation or reduction of molecular oxygen,heme binding	NA
				TraesCS6D02G381400	F-box domain	NA	protein binding	NA
				TraesCS6D02G377200	Homeobox-like domain superfamily	NA	DNA binding	NA
				TraesCS6D02G382600	Lateral organ boundaries, LOB	NA	NA	NA
SNP_8107	1091955	6A	LTH; E1	TraesCS6A02G385300	Cytochrome c-like domain	NA	electron transfer activity,heme binding,metal ion binding	NA
				TraesCS6A02G387800	GDSL lipase/esterase	NA	hydrolase activity, acting on ester bonds	NA
				TraesCS6A02G386400	Twin-arginine translocation pathway, signal sequence	NA	NA	NA
SNP_8783	1023982	3A	GWPS; E1	TraesCS3A02G393500	ABC transporter-like	transmembrane transport	ATP binding, ATPase activity, ATPase-coupled transmembrane transporter activity	integral component of membrane
				TraesCS3A02G395500	AP2/ERF domain	transcription, DNA-templated, regulation of transcription, DNA-templated	DNA binding,DNA-binding transcription factor activity	nucleus
				TraesCS3A02G409000	Cytochrome c assembly protein	heme transport,cytochrome complex assembly,	heme transmembrane transporter activity,heme binding	membrane
				TraesCS3A02G386400	DnaJ domain	protein folding	unfolded protein binding	NA
				TraesCS3A02G390000	F-box domain	NA	protein binding	NA
				TraesCS3A02G405200	Heat shock factor (HSF)-type, DNA-binding	regulation of transcription, DNA-templated	DNA binding, DNA-binding transcription factor activity, sequence-specific DNA binding	nucleus,host cell nucleus
				TraesCS3A02G396100	Late embryogenesis abundant protein, LEA_3 subgroup	NA	NA	NA
				TraesCS3A02G408200	SWEET sugar transporter	carbohydrate transport	NA	integral component of membrane
				TraesCS3A02G406500	Transcription factor, MADS-box	transcription, DNA-templated, regulation of transcription, DNA-templated,positive regulation of transcription by RNA polymerase II	RNA polymerase II transcription regulatory region sequence-specific DNA binding,DNA binding,DNA-binding transcription factor activity,protein dimerization activity	nucleus
SNP_9403	3027359	7A	SL; E1	TraesCS7A02G128800	AP2/ERF domain	transcription, DNA-templated,regulation of transcription, DNA-templated	DNA binding,DNA-binding transcription factor activity	nucleus
				TraesCS7A02G132100	B-box-type zinc finger	protein binding,zinc ion binding	NA	NA
				TraesCS7A02G130900	Cytochrome P450	oxidation-reduction process	iron ion binding,oxidoreductase activity, acting on paired donors, with incorporation or reduction of molecular oxygen,heme binding	NA
				TraesCS7A02G123400	F-box domain	NA	protein binding	NA
				TraesCS7A02G126300	F-box-like domain superfamily	NA	protein binding	NA
				TraesCS7A02G125900	Tapetum determinant 1	NA	NA	NA
SNP_9866	1256184	3B	SLU; C	TraesCS3B02G395000	ABC transporter-like	transmembrane transport	ATP binding,ATPase activity, ATPase-coupled transmembrane transporter activity	integral component of membrane
				TraesCS3B02G368400	AP2/ERF domain	transcription, DNA-templated,regulation of transcription, DNA-templated	DNA binding, DNA-binding transcription factor activity	nucleus
				TraesCS3B02G386600	Cytochrome b245, heavy chain	oxidation-reduction process	peroxidase activity,calcium ion binding, oxidoreductase activity, oxidoreductase activity, acting on NAD(P)H, oxygen as acceptor	membrane, integral component of membrane
				TraesCS3B02G361900	Cytochrome P450	oxidation-reduction process	monooxygenase activity, iron ion binding,oxidoreductase activity, acting on paired donors, with incorporation or reduction of molecular oxygen,oxidoreductase activity, acting on paired donors, with incorporation or reduction of molecular oxygen, NAD(P)H as one donor, and incorporation of one atom of oxygen,heme binding, metal ion binding	membrane, integral component of membrane
				TraesCS3B02G364700	F-box domain	NA	protein binding	NA
				TraesCS3B02G390700	Heat shock protein 70 family	NA	ATP binding	NA
				TraesCS3B02G354900	Homeobox domain	regulation of transcription, DNA-templated,regulation of transcription by RNA polymerase II	DNA-binding transcription factor activity, RNA polymerase II-specific,DNA binding,lipid binding,sequence-specific DNA binding	nucleus
				TraesCS3B02G367900	Late embryogenesis abundant protein, LEA_2 subgroup	NA	NA	membrane, integral component of membrane
				TraesCS3B02G324200	Sugar phosphate transporter domain	UDP-glucose transmembrane transport	antiporter activity,transmembrane transporter activity	endoplasmic reticulum-Golgi intermediate compartment,Golgi apparatus,cis-Golgi network,membrane, integral component of membrane
				TraesCS3B02G392600	Transcription factor GRAS	NA	NA	NA
SNP_10039	1058522	5A	NSPS; E2	TraesCS5A02G061200	DnaJ domain	NA	NA	NA
				TraesCS5A02G061600	NAD-dependent epimerase/dehydratase	NA	catalytic activity	NA
SNP_10127	1094714	5B	GWPS; E1	TraesCS5B02G311400	AP2/ERF domain	regulation of transcription, DNA-templated	DNA binding,DNA-binding transcription factor activity	NA
				TraesCS5B02G317700	B-box-type zinc finger	NA	zinc ion binding	intracellular
				TraesCS5B02G318100	Cytochrome P450	oxidation-reduction process	monooxygenase activity,iron ion binding, oxidoreductase activity, acting on paired donors, with incorporation or reduction of molecular oxygen,heme binding	NA
				TraesCS5B02G325000	F-box domain	NA	protein binding	NA
				TraesCS5B02G315600	Heat shock factor (HSF)-type, DNA-binding	regulation of transcription, DNA-templated	DNA-binding transcription factor activity, sequence-specific DNA binding	nucleus,integral component of membrane,host cell nucleus
				TraesCS5B02G332600	Phytocyanin domain	NA	electron transfer activity	NA
				TraesCS5B02G324200	SWEET sugar transporter	carbohydrate transport	NA	integral component of membrane
SNP_10537	1127855	6B	SLN; C	TraesCS6B02G456000	ABC transporter-like	carbohydrate transport	NA	integral component of membrane
				TraesCS6B02G453700	F-box domain	NA	protein binding	NA
				TraesCS6B02G451200	Phosphatidylinositol-4-phosphate 5-kinase, core	phosphatidylinositol metabolic process	ATP binding, phosphatidylinositol phosphate kinase activity,1-phosphatidylinositol-4-phosphate 5-kinase activity	NA
SNP_10576	1130017	6D	SLU; E2	TraesCS6D02G380300	ABC transporter-like	NA	ATP binding, ATPase activity	NA
				TraesCS6D02G377000	AP2/ERF domain	transcription, DNA-templated,regulation of transcription, DNA-templated	DNA binding,DNA-binding transcription factor activity	nucleus
				TraesCS6D02G377900	Cytochrome P450	oxidation-reduction process	monooxygenase activity,iron ion binding,oxidoreductase activity, acting on paired donors, with incorporation or reduction of molecular oxygen,heme binding	NA
				TraesCS6D02G381400	F-box domain	NA	protein binding	NA
				TraesCS6D02G377200	Homeobox-like domain superfamily	NA	DNA binding	NA
SNP_11135	1129086	5B	NSPP; C	TraesCS5B02G337400	B-box-type zinc finger	NA	zinc ion binding	intracellular
				TraesCS5B02G334000	Cytochrome P450	oxidation-reduction process	monooxygenase activity, iron ion binding,oxidoreductase activity, acting on paired donors, with incorporation or reduction of molecular oxygen,heme binding	NA
				TraesCS5B02G335100	F-box domain	NA	protein binding	NA
				TraesCS5B02G332600	Phytocyanin domain	NA	electron transfer activity	NA
SNP_11184	1120035	1B	SLN, SLT, SLU; E2 & SLT, SLU; C	TraesCS1B02G356100	ABC transporter-like	transmembrane transport	ATP binding,ATPase activity, ATPase-coupled transmembrane transporter activity	integral component of membrane
				TraesCS1B02G350900	AP2/ERF domain	regulation of transcription, DNA-templated	DNA binding, DNA-binding transcription factor activity	NA
				TraesCS1B02G336900	CLAVATA3/ESR (CLE)-related protein 25/26	cell-cell signaling involved in cell fate commitment	NA	NA
				TraesCS1B02G347800	Cytochrome P450	oxidation-reduction process	iron ion binding,oxidoreductase activity, acting on paired donors, with incorporation or reduction of molecular oxygen, heme binding	NA
				TraesCS1B02G356000	F-box domain	NA	protein binding	NA
				TraesCS1B02G333200	Heat shock protein 70 family	NA	NA	NA
				TraesCS1B02G351300	Homeobox domain	NA	DNA binding,metal ion binding	nucleus
SNP_11490	1094450	3B	SLT; E2	TraesCS3B02G047600	ABC transporter-like	NA	nucleotide binding,ATP binding,ATPase activity	membrane, integral component of membrane
				TraesCS3B02G064900	AP2/ERF domain	regulation of transcription, DNA-templated	DNA binding, DNA-binding transcription factor activity	NA
				TraesCS3B02G102200	Apoptosis-antagonizing transcription factor, C-terminal	cysteine biosynthetic process from serine	nucleic acid binding,RNA binding	nucleus,nucleolus
				TraesCS3B02G088400	Carotenoid oxygenase	oxidation-reduction process	oxidoreductase activity, acting on single donors with incorporation of molecular oxygen, incorporation of two atoms of oxygen, metal ion binding	NA
				TraesCS3B02G119400	Chlorophyllase	chlorophyll catabolic process	chlorophyllase activity,pheophytinase b activity	NA
				TraesCS3B02G067000	Cytochrome c oxidase subunit I	oxidative phosphorylation,aerobic respiration,oxidation-reduction process	cytochrome-c oxidase activity, heme binding,metal ion binding	mitochondrial inner membrane, integral component of membrane, respirasome
				TraesCS3B02G025600	Cytochrome P450	oxidation-reduction process	monooxygenase activity,iron ion binding, oxidoreductase activity, acting on paired donors, with incorporation or reduction of molecular oxygen,heme binding,metal ion binding	integral component of membrane
				TraesCS3B02G098700	DnaJ domain	regulation of isopentenyl diphosphate biosynthetic process, methylerythritol 4-phosphate pathway,chaperone-mediated protein folding ,regulation of 1-deoxy-D-xylulose-5-phosphate synthase activity		nucleus,chloroplast
				TraesCS3B02G139300	FBD domain	NA	protein binding	NA
				TraesCS3B02G035300	F-box domain	NA	protein binding	NA
SNP_12067	1147118	2A	LTH; E2	TraesCS2A02G295200	ABC transporter-like	transmembrane transport	ATP binding, ATPase activity, ATPase-coupled transmembrane transporter activity	integral component of membrane
				TraesCS2A02G288700	AP2/ERF domain	transcription, DNA-templated, regulation of transcription, DNA-templated	DNA binding,DNA-binding transcription factor activity	nucleus
				TraesCS2A02G302300	Cellulose synthase	cellulose biosynthetic process, cell wall organization	cellulose synthase (UDP-forming) activity	membrane, integral component of membrane
				TraesCS2A02G311400	Cytochrome c oxidase biogenesis protein Cmc1-like	NA	NA	NA
				TraesCS2A02G292400	Cytochrome P450	oxidation-reduction process	iron ion binding,oxidoreductase activity, acting on paired donors, with incorporation or reduction of molecular oxygen, heme binding	NA
				TraesCS2A02G284200	DnaJ domain	NA	NA	NA
				TraesCS2A02G286200	F-box domain	NA	protein binding	NA
				TraesCS2A02G305400	Homeobox domain	NA	DNA binding	NA
				TraesCS2A02G302900	Late embryogenesis abundant protein, LEA_2 subgroup	NA	NA	NA
				TraesCS2A02G304000	Transcription factor GRAS	NA	NA	NA
				TraesCS2A02G283500	Transcription factor, MADS-box	NA	DNA binding, protein dimerization activity	NA
SNP_12504	1091267	4A	SL; E2 & C	TraesCS4A02G326400	AP2/ERF domain	transcription, DNA-templated,regulation of transcription, DNA-templated	DNA binding, DNA-binding transcription factor activity	nucleus
				TraesCS4A02G323000	F-box domain	NA	protein binding	NA
				TraesCS4A02G322300	Heat shock factor (HSF)-type, DNA-binding	regulation of transcription, DNA-templated	DNA binding, DNA-binding transcription factor activity,sequence-specific DNA binding	nucleus,host cell nucleus
SNP_13218	1209264	6A	SLU; C	TraesCS6A02G356100	ABC transporter-like	NA	ATP binding	NA
				TraesCS6A02G334200	Alpha amylas	carbohydrate metabolic process	catalytic activity,alpha-amylase activity,calcium ion binding,cation binding,alpha-amylase activity (releasing maltohexaose)	NA
				TraesCS6A02G319600	AP2/ERF domain	regulation of transcription, DNA-templated	DNA binding,DNA-binding transcription factor activity	NA
				TraesCS6A02G312900	ATP-dependent RNA helicase DEAD-box, conserved site	NA	nucleic acid binding,RNA binding,helicase activity, ATP binding	NA
				TraesCS6A02G271600	Carotenoid oxygenase	oxidation-reduction process	oxidoreductase activity, acting on single donors with incorporation of molecular oxygen, incorporation of two atoms of oxygen, metal ion binding,dioxygenase activity	chloroplast, chloroplast stroma
				TraesCS6A02G286900	Cellulose synthase	cellulose biosynthetic process, cell wall organization	cellulose synthase (UDP-forming) activity	membrane, integral component of membrane
				TraesCS6A02G323900	Cytochrome P450	oxidation-reduction process	monooxygenase activity,iron ion binding,oxidoreductase activity, acting on paired donors, with incorporation or reduction of molecular oxygen,heme binding	NA
				TraesCS6A02G397500	F-box domain	NA	protein binding	NA
				TraesCS6A02G398800	Glycoside hydrolase family 17	carbohydrate metabolic process	hydrolase activity, hydrolyzing O-glycosyl compounds	NA
				TraesCS6A02G342400	Heat shock protein 70 family	NA	NA	NA
				TraesCS6A02G372700	Heat shock protein DnaJ, cysteine-rich domain	protein folding,response to heat	ATP binding,heat shock protein binding, metal ion binding, unfolded protein binding	chloroplast thylakoid membrane,chloroplast envelope
				TraesCS6A02G215300	Late embryogenesis abundant protein, LEA_1 subgroup	embryo development ending in seed dormancy	NA	NA
				TraesCS6A02G349800	Late embryogenesis abundant protein, LEA_2 subgroup	NA	NA	integral component of membrane
				TraesCS6A02G364800	Root meristem growth factor 9	NA	growth factor activity	NA
				TraesCS6A02G242400	Sugar phosphate transporter	transmembrane transport	transmembrane transporter activity	integral component of membrane
				TraesCS6A02G247200	Transcription factor GRAS	NA	NA	NA
				TraesCS6A02G359100	Transcription factor, MADS-box	positive regulation of transcription by RNA polymerase II	DNA-binding transcription factor activity, RNA polymerase II-specific,cis-regulatory region sequence-specific DNA binding, DNA binding,protein dimerization activity	NA
SNP_13268	1003566	4A	SLN; C	TraesCS4A02G474600	F-box domain	NA	protein binding	NA
				TraesCS4A02G466700	Transcription factor GRAS	NA	NA	NA
SNP_13287	1090849	3B	NSPP; E1 & C	TraesCS3B02G445900	F-box domain	NA	protein binding	NA
SNP_13306	1128418	6B	SLN, SLT & SLU; E2	TraesCS6B02G131200	F-box domain	NA	protein binding	NA
				TraesCS6B02G133500	GDSL lipase/esterase	lipid metabolic process	lipase activity, hydrolase activity, acting on ester bonds	NA
SNP_13877	1206584	6B	SLN; E2	TraesCS6B02G219400	2-succinyl-5-enolpyruvyl-6-hydroxy-3-cyclohexene-1-carboxylic-acid synthase	menaquinone biosynthetic process	catalytic activity,thiamine pyrophosphate binding,2-succinyl-5-enolpyruvyl-6-hydroxy-3-cyclohexene-1-carboxylic-acid synthase activity,	NA
				TraesCS6B02G205900	ABC transporter-like	NA	ATP binding,ATPase activity	membrane
				TraesCS6B02G284200	Alpha/beta hydrolase fold-1	NA	NA	NA
				TraesCS6B02G272100	Alpha-Amylase Inhibitors (AAI), Lipid Transfer (LT) and Seed Storage (SS) Protein	NA	NA	NA
				TraesCS6B02G252000	AP2/ERF domain	regulation of transcription, DNA-templated	DNA binding,DNA-binding transcription factor activity	NA
				TraesCS6B02G194500	DnaJ domain	NA	NA	NA
				TraesCS6B02G179300	F-box domain	NA	protein binding	NA
				TraesCS6B02G304200	Heat shock protein 70 family	NA	ATP binding	NA
				TraesCS6B02G274600	Heat shock protein DnaJ, cysteine-rich domain	protein folding,response to heat	ATP binding,heat shock protein binding, metal ion binding, unfolded protein binding	cytosol
				TraesCS6B02G282000	Phytocyanin domain	NA	electron transfer activity	NA
				TraesCS6B02G282100	Sugar phosphate transporter	phosphate ion homeostasis,transmembrane transport	transmembrane transporter activity	vacuolar membrane,integral component of membrane
				TraesCS6B02G176800	SWEET sugar transporter	carbohydrate transport	NA	plasma membrane, integral component of membrane
				TraesCS6B02G191800	Transcription factor GRAS	NA	NA	NA
				TraesCS6B02G186700	Transcription factor, MADS-box	regulation of transcription, DNA-templated, starch biosynthetic process,positive regulation of programmed cell death, positive regulation of transcription by RNA polymerase II,seed development	RNA polymerase II transcription regulatory region sequence-specific DNA binding,DNA binding,DNA-binding transcription factor activity,protein dimerization activity	nucleus
SNP_14151	1090816	6A	SLU	TraesCS6A02G003900	F-box domain	NA	protein binding	NA
				TraesCS6A02G006700	F-box-like domain superfamily	NA	protein binding	NA
				TraesCS6A02G006200	Red chlorophyll catabolite reductase	NA	red chlorophyll catabolite reductase activity	NA
				TraesCS6A02G003200	Thioredoxin domain	cell redox homeostasis	NA	NA
E1; enviornment 1, E2; enviornment 2 & C; combined data (E1 and E2)
